# Supplementary material for: Granulocyte-Macrophage Colony Stimulating Factor Receptor Contributes to Plexiform Neurofibroma Initiation
Source: Cancers (Basel). 2025 Mar 6;17(5):905. doi: 10.3390/cancers17050905 (PMC11899227; doi:10.3390/cancers17050905)
Supplement: Supplementary file 1 [file cancers-17-00905-s001.zip]

Archive with 1 entries (1 files):
- cancers-3412738-supplementary.pdf
